# Supplementary material for: Applying Iterative Student Feedback across Flipped Classroom and Flexible Teaching Approaches: Impact on Veterinary Students’ Learning Experience
Source: Animals (Basel). 2024 Aug 13;14(16):2335. doi: 10.3390/ani14162335 (PMC11350684; doi:10.3390/ani14162335)
Supplement: Supplementary file 1 [file animals-14-02335-s001.zip]

Archive with 2 entries (2 files):
- Singh et al, Animals, 2024 - Supplementary File S1 - 2022 Survey.pdf
- Singh et al, Animals, 2024 - Supplementary File S2 - 2023 Survey.pdf
